# Supplementary material for: A Nine-Year Review of Acinetobacter baumannii Infections Frequency and Antimicrobial Resistance in a Single-Center Study in Salerno, Italy
Source: Pathogens. 2025 Nov 14;14(11):1165. doi: 10.3390/pathogens14111165 (PMC12655280; doi:10.3390/pathogens14111165)
Supplement: Supplementary file 1 [file pathogens-14-01165-s001.zip]

Archive with 1 entries (1 files):
- pathogens-3947601-supplementary.pdf
